# Supplementary material for: The importance of selecting the correct site to apply spinal manipulation when treating spinal pain: Myth or reality? A systematic review
Source: Sci Rep. 2021 Dec 3;11:23415. doi: 10.1038/s41598-021-02882-z (PMC8642385; doi:10.1038/s41598-021-02882-z)
Supplement: Supplementary file 2 — Supplementary Information 2. [file 41598_2021_2882_MOESM2_ESM.csv]

Covidence #	Study ID	Title	Reviewer Name	Study_ID	Title	Lead_author	Geographic	Setting	Funding	COI	Notes	Aim of study	Study_design	Pain_region	Recruitment	Novel_patient_smt	Inclusion criteria	Exclusion criteria	Participants	N_total	n_intervention	n_losttofollowup_intervention_t1	n_losttofollowup_intervention_t2	n_losttofollowup_intervention_t3	n_comparator	n_losttofollowup_comparator_t1	n_losttofollowup_comparator_t2	n_losttofollowup_comparator_t3	Pain_duration_inervention	Pain_duration_comparator	Age_intervention	Age_comparator	Provider_SMT	N_SMT	SMT_intervention	SMT_comparator	Add-on interventions	Determine_target	Determine_comparator	Intention_category	Sideeffect_int_N	Sideeffect_int_decrip	Sideeffect_comp_N	Sideeffect_comp_decrip	Time_1	Time_2	Time_3	Outcome1	Outcome1_item
5764	Karas 2014	A randomized clinical trial to compare the immediate effects of seated thoracic manipulation and targeted supine thoracic manipulation on cervical spine flexion range of motion and pain	Consensus	Karas 2014	A randomized clinical trial to compare the immediate effects of seated thoracic manipulation and targeted supine thoracic manipulation on cervical spine flexion range of motion and pain	Karas S	United States	Other: Hospital setting	Not reported	Nothing to declare		To determine the immediate difference in cervical outcome measures between two different thoracic SMT	Randomized controlled trial	Cervical	Clinic patients	Not reported	A primary complaint of neck pain	Red flags suggestive of nonmusculoskeletal etiology, history of whiplash injury within six weeks of the initial visit, spine stenosis, central nervous system involvement, or signs of nerve root compression		39	19 (6/13)	Not reported			20 (6/14)	Not reported			Not reported	Not reported	41.9 (10)	38.6 (12.2)	Physiotherapist	1	SMT targeting a hypomobile vertebra in the thoracic spine (Supine)	SMT targeting the thoracic spine in generalized fashion (Seated setup)	None	Clinically	By study protocol	Specific vs Generalized in the same region	Not reported	Not reported	Not reported	Not reported	Immediately following treatment			Patient-reported	Cervical flexion pain
4345	Nim 2020	The effect on clinical outcomes when targeting spinal manipulation at stiffness or pain sensitivity: a randomized trial.	Consensus	Nim 2020	The effect on clinical outcomes when targeting spinal manipulation at stiffness or pain sensitivity: a randomized trial	Nim, CG	Denmark	Lab based	The project is funded by The Danish Chiropractic Fund for Research and Post Graduate Research, Hospital Lillebaelt—Research counsel, and The Danish Rheumatism Association.	Nothing to declare		To examine if SMT is more effective in regards to reducing patient-reported low back pain intensity when directed at spinal segmental stiffness or segmental pain sensitivity in a cohort of persistent low back pain patients. The secondary aims were to measure between-group mean changes in (i) lumbar stiffness and (ii) pressure pain threshold.	Randomized controlled trial	Lumbar	Clinic patients	Not reported	Persistent beningn LBP, lasting longer than 3 months, without prior spinal surgery.	Indications for surgical evaluation due to low back pain with/without leg pain, history of SMT in the preceding 4 weeks, opioid use exceeding 40 mg of morphine or equivalent, comorbid conditions that could interfere with project methodology		132	66 (32/34)	2	1		66 (40/26)	5	1		17.50 [49.35]	14.10 [67.10]	43.47 (10.46)	46.74 (8.66)	Chiropractoc	4	SMT targeting the stiffest lumbar vertebra measured using the VerteTrack (side-lying push)	SMT targeting the most tender lumbar vertebra measured using a pressure algometer (side-lying push)	None	By study protocol	By study protocol	Different specific levels within the same region	No between group difference N = 69%	increased muscle pain: 63% increased stiffness: 33% headache: 10% increased leg pain: 8% other side-effects: 5%	No between group difference N = 69%	increased muscle pain: 63% increased stiffness: 33% headache: 10% increased leg pain: 8% other side-effects: 5%	2 weeks (post-SMT)	4 weeks		Patient-reported	NRS
3942	Karas 2018	The effect of direction specific thoracic spine manipulation on the cervical spine: a randomized controlled trial.	Consensus	Karas 2018	The effect of direction specific thoracic spine manipulation on the cervical spine: a randomized controlled trial	Karas S	Other: USA + Germany	Physiotherapist	Funding was received but not stated from where	Nothing to declare		to determine if there were short and medium-term (two week) differences in cervical spine outcomes when a directional manipulation was performed at an identified hypomobile thoracic spine motion segment in patients with neck pain.	Randomized controlled trial	Cervical	Clinic patients	Not reported	A primary complaint of mechanical neck pain	Red flags for serious pathology, prior neck surgery or signs of cervical nerve root involvement		69	34 (8/26)	0	12% (across groups)		35 (7/28)	0	12% (across groups)		Not reported	Not reported	39.92 (2.37)	37.57 (2.44)	Physiotherapist	2	SMT targeted a thoracic vertebra that was determined to be hypomobile in either flexion or extension, depending on the clinical finding	SMT targeted a thoracic vertebra of hypomobility in the opposite direction of the clinical examination	A series of home exercises - motion specific	Clinically	By study protocol	Different delivery within the same level					2 days (post-treatment)	2 weeks		Patient-reported	Neck pain
3134	Martínez-Segura 2012	Immediate changes in widespread pressure pain sensitivity, neck pain, and cervical range of motion after cervical or thoracic thrust manipulation in patients with bilateral chronic mechanical neck pain: a randomized clinical trial.	Consensus	Martínez-Segura 2012	Immediate Changes in Widespread Pressure Pain Sensitivity, Neck Pain, and Cervical Range of Motion After Cervical or Thoracic Thrust Manipulation in Patients With Bilateral Chronic Mechanical Neck Pain: A Randomized Clinical Trial	Martinéz-Segura, R	Spain	Physiotherapist	Not reported	Not reported	We only extracted cervical thrust (right) vs thoracic as we had to extrapolate the effect size from the within-group differences	To examine the widespread effects of cervical and thoracic thrust manipulation on pressure pain sensitivity, nek pain and CROM in patients with bilateral chronic mechanical neck pain.	Randomized controlled trial	Cervical	Clinic patients	Not reported	Bilateral neck-shoulder pain, with symptoms provoked by neck postures, neck movement, or palpation of the cervical musculature	Contraindication to SMT, whiplash injury, previous cervical surgery, cervical radiculopathy or myelopathy, diagnosis of fibromyalgia, spinal manipulative therapy in the previous 6 months		62	29 (14/15)	0			33 (17/16)	0			3.7 (1.5)	3.8 (1.5)	35 (8)	38 (7)	Physiotherapist	1	SMT targeting a cervical vertebra from joint hypomobility and pain location (ipsilateral rotational push in supine)	SMT targeting the midthoracic spine (supine position)	None	Other: Clinically, by protocol	By study protocol	Different region	1	neck pain	1	neck fatigue	Immediately following treatment			Patient-reported	Neck pain
2841	Cleland 2009	Comparison of the effectiveness of three manual physical therapy techniques in a subgroup of patients with low back pain who satisfy a clinical prediction rule: a randomized clinical trial.	Consensus	Cleland 2009	Comparison of the Effectiveness of Three Manual Physical Therapy Techniques in a Subgroup of Patients With Low Back Pain Who Satisfy a Clinical Prediction Rule	Cleland, JA	United States	Multi-centered	American Academy of Orthopedic Manual Physical Therapists, Cardon Rehabilitation Products Grant	Nothing to declare		To compare the outcomes of 3 different manipulation techniques in patients with LBP who fit the CPR	Randomized controlled trial	Lumbar	Clinic patients	Not reported	ODI score of 25%, the presence of at least 4 of the 5 CPR findings	Red flags, signs consistent with nerve root compression, prior lumbar surgery, and current pregnancy		75	38 (17/21)	2	3	3	37 (20/17)	1	4	2	45 (40.8)	44 (31.5)	37.1 (11.5)	43.7 (10.4)	Physiotherapist	2	SMT targeting a specific vertebra in the lower lumbar spine (side-lying, painful side up).	SMT targeting the lumbar spine (supine thrust, painful side up)	Range of motion exercise program and daily stretching	Clinically	By study protocol	Specific vs Generalized in the same region	9	aggravation: 44% stiffness: 33% Spasm: 33%	9	aggravation: 60% stiffness: 27% Spasm: 13%	1 week	4 week	6 months	Patient-reported	ODI
1210	deOliveira 2013	Immediate effects of region-specific and non-region-specific spinal manipulative therapy in patients with chronic low back pain: a randomized controlled trial	Consensus	deOliveira 2013	Immediate Effects of Region-Specific and Non–Region-Specific Spinal Manipulative Therapy in Patients With Chronic Low Back Pain: A Randomized Controlled Trial	de Oliveira, RF	Brazil	Physiotherapist	Not reported	Not reported		To analyze the immediate effects of a single manipulation at a defined, region-specific vertebral level versus a non–region-specific vertebral level in patients with chronic nonspecific low back pain in terms of pain intensity and PPT.	Randomized controlled trial	Lumbar	Other: Both clinical patients and volunteers	Not reported	Chronic non-specific low back pain, > lasting more than 12 weeks. NRS of 3/10	Contraindications to the treatment, pregnancy, nerve root compromise, and previous spinal surgery.		148	74 (15/59)	0			74 (24/50)	0			112.47 (125.55)	103.82 (112.07)	46.32 (10.22)	45.95 (12.30)	Physiotherapist	1	SMT targeted between L2 and L5 according to the therapist’s clinical examination (side-lying)	SMT targeted the region between T1 and T5 (supine)	None	Clinically	By study protocol	Different region	0		0		Immediately following treatment			Patient-reported	NRS
1055	Bautista-Aguirre 2017	Effect of cervical vs. thoracic spinal manipulation on peripheral neural features and grip strength in subjects with chronic mechanical neck pain: a randomized controlled trial	Consensus	Bautista-Aguirre 2017	Effect of cervical vs. thoracic spinal manipulation on peripheral neural features and grip strength in subjects with chronic mechanical neck pain: a randomized controlled trial	Bautista-Aguirre, F	Spain	Physiotherapist	Not reported	Nothing to declare		To compare immediate changes in upper limb neural mechanosensitivity and to compare changes in grip strength.	Randomized controlled trial	Cervical	Clinic patients	Not reported	Neck pain grades I or II, with or without pain radiating, lasting for at least 12 weeks	Neck pain secondary to whiplash, torticollis, rheumatoid arthritis, advanced cervical osteoarthritis and/or myelopathy, a previous history of ischemic episodes, severe trauma or surgery in the upper extremity and/or cervical spine, a clinical diagnosis of carpal tunnel syndrome, hormonal imbalance, diabetes, or cervicobrachial pain associated with herniation or disc protrusion at lower cervical s…		58	28 (7/21)	0			30 (8/22)	0			Not reported	Not reported	31.75 (5.99)	31.13 (6.15)	Physiotherapist	1	SMT targeting C7 (thumb-move). Side was based on subject’s pain perception and detection of joint hypomobility.	SMT targeting T3 (supine)	None	Other: Clinical by protocol	By study protocol	Different region	Not reported		Not reported		Immediately			Objective	PPT, right medial nerve (wrist)
577	Sutlive 2009	Comparison of short-term response to two spinal manipulation techniques for patients with low back pain in a military beneficiary population	Consensus	Sutlive 2009	Comparison of Short-Term Response to Two Spinal Manipulation Techniques for Patients With Low Back Pain in a Military Beneficiary Population	Sutlive, TG	United States	Other: Military hospital	Not reported	Not reported		To examine short-term outcomes from two commonly utilized spinal manipulation techniques for LBP patients who satisfy a CPR	Randomized controlled trial	Lumbar	Clinic patients	Not reported	Primary complaint of LBP with or without associated lower extremity pain, ODI of 30/100. 3/5 positive for CPR (Flynn)	Red flags for serious spinal pathology, contraindication to SMT, pregnancy, a history of surgery to the lumbar spine or buttock, nerve root compression, traumatic injuries to the spine within the last 6 months, and litigation pending for their LBP.		60	30 (17/13)	0			30 (14/16)	4			13.5	12	25.5 (8.8)	25.4 (9.5)	Physiotherapist	1	SMT targeting a clinician selected lumbar vertebra (side-lying, painful side up)	SMT targeting the lumbar spine generalized (supine)	Twice a day for 30 seconds: The pelvic tilt range of motion exercise	Clinically	By study protocol	Specific vs Generalized in the same region	Not reported		Not reported		2 days			Patient-reported	ODI
288	Haas 2003	Efficacy of cervical endplay assessment as an indicator for spinal manipulation	Consensus	Haas 2003	Efficacy of Cervical Endplay Assessment as an Indicator for Spinal Manipulation	Haas, M	United States	Chiropractor	Federal funds	Nothing to declare		Whether there was a clinically important effect of SMT targeted by endplay assessment on neck pain compared with a placebo assessment procedure	Randomized controlled trial	Cervical	Other: Both clinical patients and volunteers	Not reported	Neck pain (VAS = 10/100), no cervical manipulation within the preceding 48 hours	Contraindications to SMT		99	47 (19/28)	0	0		52 (17/35)	0	0		51% > 3 months	63% > 3 months	42.2 (12.9)	42.9 (14.4)	Other: Chiropractor	1	SMT targeted the cervical vertebrae according to cervical endplay restriction	SMT targeted a vertebra generated by a computer algorithm (matched the number and site of manipulations)	None	Clinically	By study protocol	Different specific levels within the same region	No between-group difference	Mild pain exacerbation: 17% increased stiffness: 11%	No between-group difference	Mild exacerbation: 17% increased stiffness: 11%	Immediately following treatment	Later following treatment (evening)		Patient-reported	VAS
83	RomeroDelRey 2020	Short-term effects of spinal thrust joint manipulation on postural sway in patients with chronic mechanical neck pain: a randomized controlled trial.	Consensus	RomeroDelRey 2020	Short-term effects of spinal thrust joint manipulation on postural sway in patients with chronic mechanical neck pain: a randomized controlled trial	Romero del Rey, R	Spain	Physiotherapist	None received	Noting to declare		To compare the efficacy of SMT of the upper cervical spine (C1-C2) on postural sway in patients with CMNP with the application of a combination of cervical (C3-C4), cervicothoracic (C7-T1) and thoracic spine (T5-T6) SMT	Randomized controlled trial	Cervical	Clinic patients	Not reported	Localized cervical pain lasting longer than 12 weeks, caused by cervical movement or sustained postures	Acute neck pain, contraindication to SMT, patients with previous neck trauma, cervical spine surgery, cervical radiculopathy, fibromyalgia, history of manual therapy in the last 3 months, receiving other treatment during the study		186	93 (29/64)	0			93 (38/55)	0			Not reported	Not reported	34 (11)	32 (9.7)	Physiotherapist	1	SMT targeting C1-C2	SMT targeting C3-C4, C7-T1, and T5-T6	None	By study protocol	By study protocol	Different region	Not reported	Not reported	Not reported	Not reported	15 days			Patient-reported	Neck pain
78	deOliveira 2020	Directed vertebral manipulation is not better than generic vertebral manipulation in patients with chronic low back pain: a randomised trial.	Consensus	deOliveira 2020	Directed vertebral manipulation is not better than generic vertebral manipulation in patients with chronic low back pain: a randomised trial	de Oliveira, RF	Brazil	Physiotherapist	Coor-denação de Aperfeiçoamento de Pessoal de Nível Superior (CAPES)	Nothing to declare		To compare the effect of directing SMT at the most painful lumbar level compared with generic SMT of the spine?	Randomized controlled trial	Lumbar	Clinic patients	Not reported	Non-specific chronic low back pain for more than 12 weeks. A NRS score of 3/10	Pregnant, spinal stenosis, vertebral fracture, cancer, advanced osteoporosis, or any hemorrhagic diseases		148	74 (17/57)	3	0	0	74 (16/58)	2	0	0	6 (21)	6 (21)	45 (13)	45 (14)	Physiotherapist	10	SMT targeting a specific lumbar vertebra from clinical assessment	SMT targeting T5/T6	None	Clinically	By study protocol	Different region	0		4	temporary pain excarbation	week 4	week 12	week 26	Patient-reported	NRS
[truncated: 72 more columns]
